# Supplementary material for: Construction of an annotated corpus to support biomedical information extraction
Source: BMC Bioinformatics. 2009 Oct 23;10:349. doi: 10.1186/1471-2105-10-349 (PMC2774701; doi:10.1186/1471-2105-10-349)
Supplement: Additional file 1 — GREC mini-website. This website provides brief details of the GREC and descriptions of the available corpus formats. It also provides links to download both the corpus and the annotation guidelines. [file 1471-2105-10-349-S1.ZIP]

Archive with 9 entries (8 files):
- images/
- images/nactemlogo.gif
- Event_annotation_guidelines.pdf
- GREC_Standoff.zip
- GREC_XML.zip
- index.html
- nactem.css
- standoff.html
- xml.html
