# Supplementary material for: Construction of an annotated corpus to support biomedical information extraction
Source: BMC Bioinformatics. 2009 Oct 23;10:349. doi: 10.1186/1471-2105-10-349 (PMC2774701; doi:10.1186/1471-2105-10-349)
Supplement: Additional file 1 — GREC mini-website. This website provides brief details of the GREC and descriptions of the available corpus formats. It also provides links to download both the corpus and the annotation guidelines. [file 1471-2105-10-349-S1.ZIP › nactem.css]

/* Default Styles */
html, body {
	background: #737E92 url(../images/bg.jpg);
	margin: 0;
	font-family: Verdana, Arial, Helvetica, sans-serif;
	font-size: 90%;
	line-height: 1.1em;
}
/* End of Default Styles */

/* Content Container */
#container {
	position: relative; 
	background: #fff;
	width: 800px;
	margin-left: auto;
	margin-right: auto;
	margin-top: 0;
	margin-bottom: 0;
}
#container>#breadcrumbtrail { width: 590px; }
/* End of Content Container */

/* Layout Items - frames */
#frameleft {
	background: url(../images/vertical_logo.gif) no-repeat;
	margin-left: -49px; 
	position: absolute; 
	top: 0px; width: 49px; 
	height: 600px;
}
#frameright {
	background: url(../images/right_shade_bg.gif) no-repeat; 
	height: 750px;
	margin-left: 800px; 
	position: absolute; 
	top: 0px; width: 49px;
	height: 600px;
}

/* Content Area */
#content {
	margin: 0;
	padding: 0;
	width: 800px;
	margin-left: auto;
	margin-right: auto;
}
#content img {
	border: none;
	padding: 0;
	margin: 0;
}
/* End of Content Area */


/* Text Area */
#pagecontent {
	position: absolute;
	top: 73px;
	left: 0px;
	background: #fff;
}
/* End of Text Area */


/* Hyperlinks */
a:link {	color: #214C9D; }
a:visited {	color: #214C9D; }
a:focus, a:hover, a:active {	color: #666;}
/* End of Hyperlinks */


/* Logo Banner */
#logobanner {
	height: 73px;
	margin: 0;
	padding: 0;
	background: url(../images/banner.jpg) right no-repeat; 
}
/* End of Logo Banner */


/* Breadcrumb navigation */
#breadcrumbtrail {
	position: absolute;
	top: 0px; 
	left: 0px;
	margin: 0;
	background: #3C5A92;
	width: 800px;
	voice-family: "\"}\""; 
  	voice-family:inherit;
	width: 800px;
	border-top: solid #000000 1px;
	color: #fff;
	font-size: 85%;
	font-weight: 600;
	padding-top: 0.3em;
	padding-bottom: 0.3em;
}
#breadcrumbtrail a{
	text-decoration: none;
	color: #fff;
	padding: 2px;
}
#breadcrumbtrail a:hover{
	background: #fff;
	color: #3C5A92;
	padding: 2px;
}
/* End of Breadcrumb navigation */

/* Changing Content */
#subcontent {
	position: absolute;
	top: 1.6em;
	border-top: solid #000000 1px;
	left: 0px;
	width: 800px;
	voice-family: "\"}\""; 
  	voice-family:inherit;
	/*width: 790px;*/
	background: #fff ;
}
#subcontentleft{
	float: left;
	width: 620px;
	padding: 0px;
	padding-bottom: 1em;
}
#subcontentleft img{
	float: left;
	padding: 10px 10px 10px 0;
}
#subcontentleftnav{
	float: left;
	background: #87A7CD;
	width: 135px;
	max-width: 135px;
	/*height: 466px;*/
	padding: 0;
	margin: 0;
	/*background: url(../images/menu_bg2.jpg) left top repeat-y; */
}
#subcontentleftnav p {
	line-height: 1em;
}
#subcontentleftnav p a{
	border: 1px #ccc dotted;
	display: block;
	width: 125px;
	padding: 5px 2px 7px 2px;
	margin: 2px;
	background: #DAE8FF;
	color: #3C5A92;
	opacity: 85;
	filter:alpha(opacity=85);
	font-weight: bold;
	text-decoration: none;
}
#subcontentleftnav p a:hover {
	background: #3C5A92;
	color: #fff;
}
#subcontentleftcontent{
	float: right;
	width: 470px;
}
/*#subcontentleftcontent img{
	float: right;
	padding: 3px;
	border: 1px #000 solid;
	margin: 3px;
}	*/
#subcontentright{
	float: right;
	width: 150px;
	padding: 0px;
	/*background: url(../images/contentbottomright.jpg) no-repeat right bottom;*/
}
#subcontentright img{
	float: left;
	padding: 5px 5px 10px 0;
	margin: 0;
}


#footer {
	float: none;
	width: 800px;
	border-top: 1px #216976 dotted;
	font-size: 85%;
	text-align: center;
	clear: both; 
	padding-bottom: 0.5em;
}

.newschunk {
	border: 1px #216976 dotted;
	display: block;
	padding-left: 10px;
	padding-right: 6px;
	margin-bottom: 10px;
}

.smallprint {
	font-size: 80%;
	color: #4c7a87;
}

h1 {
	font-size: 120%;
	margin-top: 0.5em;
	}
h2 {
	font-size: 100%;
	color: #fe9a01;
	line-height: 1em;
	margin-top: 1em;
}
h3 {
	font-size: 90%;
	color: #2e535c;
}
li {
	list-style: outside url(../images/bullet.gif);
	margin-left: 7px;
	margin-top: 5px;
	
}
ul {
	padding: 0 0.5em 0 0.5em;
	margin-left: 0;
}
th {
	text-align: left;
	background: #FE9A01;
	color: #fff;
	padding: 0.5em 0 0.5em 0;
}
td {
	padding: 0.5em 0 0.5em 0;
	border-bottom: 1px dotted #ccc;
}
#subcontentleftcontent table {
	width: 460px;
	table-layout:fixed;
	max-width: 460px;
	font-size: 90%;
}
#subcontentleftcontent table .tablename {
	width: 180px;
}
#subcontentleftcontent table .tablecontact {
	width: 180px;
}
#subcontentleftcontent table .tableinstitute {
	width: 110px;
}
#subcontentleftcontent table hr {
	border:1px #eee dotted;
}

#searchbox {
	background: #fff;
}
#searchbox img {
	float: none;
	display: block;
}

#subcontentleftnav .submenu {
	background-color: #F8E787;
	width: 120px;
	max-width: 120px;
	margin-left: 10px;
}
#subcontentleftnav .submenutitle {
	font-weight: bolder;
	font-size: 1.2 em;
}
#subcontentleftnav .subsubmenu {
	background-color: #FCF2BE;
	width: 110px;
	max-width: 110px;
	margin-left: 20px;
}


#logobanner table {
	width: 800px;
	table-layout:fixed;
	max-width: 800px;
	font-size: 70%;
	line-height: 1.3em;
	text-align: center;
	margin-top: -9px;
	margin-left: -2px;
}
#logobanner th {
	text-align: center;
	/*background: #FE9A01;*/
	color: #ccc;
	/*padding: 0.5em 0 0.5em 0;*/
	font-size: small;
	background: none;
}
#logobanner td {
	/*padding: 0.5em 0 0.5em 0;
	border-bottom: 1px dotted #ccc;*/
	/*font-size: small;*/
}

.smalltextheader {
	font-weight: normal;
	background:#fff;
}
.smalltextheaderb {
	font-weight: bold;
	color: #666699;
	background:#fff;
}

.trafficlight {
	width: 30px;
}
#status .centre {
	text-align: center;
}

.statuswidth {
	min-width: 30px;
}
